# Supplementary material for: Acute and chronic effects of a light-activated FGF receptor in keratinocytes in vitro and in mice
Source: Life Sci Alliance. 2021 Sep 21;4(11):e202101100. doi: 10.26508/lsa.202101100 (PMC8473723; doi:10.26508/lsa.202101100)
Supplement: Supplementary file 3 [file LSA-2021-01100_SdataF1.3.xlsx]

## Sheet: Sheet1
		dark	1h light	24h light	FGF7	FGF10	10% FBS
	Experiment SI17	1.91617	4.16254	3.0343	2.63158	3.2967	3.04679
		2.71868	3.22581	3.94737	1.50479	1.98939	4.53564		Statistics	Mann Whitney test
		3.01442	3.25733	3.26087	2.13592	1.71779	2.34467
		3.17274	4.04858	2.65896	3.03867	2.59146	3.68304		Column A	dark
		2.11268	4.45652	3.19693	2.72835	2.57453	3.00958		vs.	vs.
		2.41779	2.0979	2.65879	2.15343	3.51759	4.62754		Column B	1h light
		2.31143	2.9976	2.657	2.2339	2.45399	4.45135
		2.35457	3.82387	4.55532	2.31388	2.37741	4.39914		Mann Whitney test
		3.53478	2.9052	3.57143	2.46377	2.17391	3.59043		P value	0.026
	Experiment SI20	5.12821	1.32159	8.91089	1.5873	10.4167	3.96825		Exact or approximate P value?	Exact
		6.81818	3.84615	3.64963	2.68456	10.084	6.91489		P value summary	*
		3.84615	3.26797	4.82759	3.93701	7.69231	5.18868		Significantly different (P < 0.05)?	Yes
		5.55556	6.74847	8.82353	5.95238	4.16667	3.26797		One- or two-tailed P value?	Two-tailed
		1.25	2.54777	5.12821	15.9091	5	3.01003		Sum of ranks in column A,B	765 , 1065
		2.66667	2.90456	9.41177	0.943396	5.9322	6.1674		Mann-Whitney U	300
		0	4.64396	2.04082	2.85714	4.16667	5.32915
		1.5873	3.75	4	3.84615	4.16667	3.66973		Difference between medians
		0.763359	4.12371	15.2174	0	6.81818	3.29412		Median of column A	2.788, n=30
		3.0303	3.92157	9.09091	6.81818				Median of column B	3.846, n=30
		4.28571	4	9.52381	2.96296				Difference: Actual	-1.058
		4.25532	6.71141	9.23077	5.6338				Difference: Hodges-Lehmann	-0.8804
		1.35135	4.23729	2.35294	13.3333
		2.04082	4.06977	4
		2.85714	4.14938	10.2941	6.25				Column A	dark
		2.05761	4.65116	33.3333	5				vs.	vs.
		3.57143	3.37838	0	3.4188				Column C	24h light
		1.90476	5.80645	16.6667	5
									Mann Whitney test
									P value	0.0006
									Exact or approximate P value?	Exact
									P value summary	***
									Significantly different (P < 0.05)?	Yes
									One- or two-tailed P value?	Two-tailed
									Sum of ranks in column A,C	688.5 , 1142
									Mann-Whitney U	223.5
									Difference between medians
									Median of column A	2.788, n=30
									Median of column C	4.278, n=30
									Difference: Actual	-1.49
									Difference: Hodges-Lehmann	-1.896
									Column A	dark
									vs.	vs.
									Column D	FGF7
									Mann Whitney test
									P value	0.4534
									Exact or approximate P value?	Exact
									P value summary	ns
									Significantly different (P < 0.05)?	No
									One- or two-tailed P value?	Two-tailed
									Sum of ranks in column A,D	850 , 920
									Mann-Whitney U	385
									Difference between medians
									Median of column A	2.788, n=30
									Median of column D	2.857, n=29
									Difference: Actual	-0.06923
									Difference: Hodges-Lehmann	-0.2759
									Column A	dark
									vs.	vs.
									Column E	FGF10
									Mann Whitney test
									P value	0.0143
									Exact or approximate P value?	Exact
									P value summary	*
									Significantly different (P < 0.05)?	Yes
									One- or two-tailed P value?	Two-tailed
									Sum of ranks in column A,E	653 , 673
									Mann-Whitney U	188
									Difference between medians
									Median of column A	2.788, n=30
									Median of column E	4.167, n=21
									Difference: Actual	-1.379
									Difference: Hodges-Lehmann	-1.454
									Column A	dark
									vs.	vs.
									Column F	10% FBS
									Mann Whitney test
									P value	0.0015
									Exact or approximate P value?	Exact
									P value summary	**
									Significantly different (P < 0.05)?	Yes
									One- or two-tailed P value?	Two-tailed
									Sum of ranks in column A,F	618 , 708
									Mann-Whitney U	153
									Difference between medians
									Median of column A	2.788, n=30
									Median of column F	3.968, n=21
									Difference: Actual	-1.18
									Difference: Hodges-Lehmann	-1.308
