# Supplementary material for: Acute and chronic effects of a light-activated FGF receptor in keratinocytes in vitro and in mice
Source: Life Sci Alliance. 2021 Sep 21;4(11):e202101100. doi: 10.26508/lsa.202101100 (PMC8473723; doi:10.26508/lsa.202101100)
Supplement: Supplementary file 5 [file LSA-2021-01100_SdataF2.2.xlsx]

## Sheet: Sheet1
		t=0			t=1.5 years
	mouse	1	2	3	1	2
	S51	22.32	90.69	131.1	3.834	5.418
