# Supplementary material for: Acute and chronic effects of a light-activated FGF receptor in keratinocytes in vitro and in mice
Source: Life Sci Alliance. 2021 Sep 21;4(11):e202101100. doi: 10.26508/lsa.202101100 (PMC8473723; doi:10.26508/lsa.202101100)
Supplement: Supplementary file 6 [file LSA-2021-01100_SdataF2.3.xlsx]

## Sheet: Sheet1
	t=0	dark	light	FGF7	FGF10	full medium		t=0			t=6 months	dark	light	FGF7	FGF10	full medium		t=6 months
	Experiment S13	85.5664	1.43494	0	2.6809	0					Experiment S35	10.1846	36.582	0	47.6104	0
		87.1299	4.64631	0	0	0		Statistics	Mann Whitney test			38.2376	64.2337	18.284	40.4529	19.3964		Statistics	Mann Whitney test
		83.7953	1.10695	0	0	0						41.9088	36.4937	0	43.0672	0
		81.6237	4.31559	0	0	0		Column B	light			8.08601	14.6073	0	23.415	0		Column B	light
		86.3797	3.43884	0	8.47968	0		vs.	vs.			80.5963	69.9367	0	0	0		vs.	vs.
		85.5646	54.9372	0	0	0		Column A	dark			83.34	74.3617	0	0	0		Column A	dark
		87.6808	43.6936	0	0	0						83.2798	72.2544	0	0	0
		89.1575	4.96453	0	0	0		Mann Whitney test				74.1372	71.2784	0	0	0		Mann Whitney test
		81.1029	2.5685	0	26.4218			P value	<0.0001			67.9898	59.2373	0	0	0		P value	0.6395
		82.0458	7.8398	0	0			Exact or approximate P value?	Exact			64.5658	69.3869	0	0	0		Exact or approximate P value?	Exact
		85.3268	2.24835	0	0			P value summary	****			62.9306	81.7654	0	0	0		P value summary	ns
		85.2173	0	0	0			Significantly different (P < 0.05)?	Yes			74.345	55.9083	0	0	0		Significantly different (P < 0.05)?	No
		84.537	6.67168	0	22.6776	0		One- or two-tailed P value?	Two-tailed			76.3252	55.359	0	0	0		One- or two-tailed P value?	Two-tailed
		84.9845	3.29906	0	0	0		Sum of ranks in column A,B	876 , 300			72.4241	64.5649	0	0	0		Sum of ranks in column A,B	428 , 392
		94.7118	10.7775	0	0	0		Mann-Whitney U	0			63.833	89.6019	0	0	0		Mann-Whitney U	182
		88.7285	12.9366	0	0	0						74.627	46.0195	0	0	0
		84.5329	0	0	5.35404			Difference between medians				74.7593	77.0062	0	0	0		Difference between medians
		86.8645	1.50325	0	0			Median of column A	85.57, n=24			59.3517	65.3934	0	0	0		Median of column A	68.50, n=20
		87.0327	0.483915	0	0			Median of column B	3.042, n=24			64.6503	97.9485	0	0	0		Median of column B	64.98, n=20
		91.3089	0.820772	0	0			Difference: Actual	-82.52			69.0178	48.5054	0	0	0		Difference: Actual	-3.525
		87.2448	1.54845	0	0			Difference: Hodges-Lehmann	-82.15									Difference: Hodges-Lehmann	-2.496
		85.9067	8.42693	0	0
		84.6081	1.09543	0	0
		79.7119	2.78528	0	0			Column C	FGF7									Column C	FGF7
								vs.	vs.									vs.	vs.
								Column A	dark									Column A	dark
								Mann Whitney test										Mann Whitney test
								P value	<0.0001									P value	<0.0001
								Exact or approximate P value?	Exact									Exact or approximate P value?	Exact
								P value summary	****									P value summary	****
								Significantly different (P < 0.05)?	Yes									Significantly different (P < 0.05)?	Yes
								One- or two-tailed P value?	Two-tailed									One- or two-tailed P value?	Two-tailed
								Sum of ranks in column A,C	876 , 300									Sum of ranks in column A,C	608 , 212
								Mann-Whitney U	0									Mann-Whitney U	2
								Difference between medians										Difference between medians
								Median of column A	85.57, n=24									Median of column A	68.50, n=20
								Median of column C	0.000, n=24									Median of column C	0.000, n=20
								Difference: Actual	-85.57									Difference: Actual	-68.5
								Difference: Hodges-Lehmann	-85.57									Difference: Hodges-Lehmann	-67.99
								Column D	FGF10									Column D	FGF10
								vs.	vs.									vs.	vs.
								Column A	dark									Column A	dark
								Mann Whitney test										Mann Whitney test
								P value	<0.0001									P value	<0.0001
								Exact or approximate P value?	Exact									Exact or approximate P value?	Exact
								P value summary	****									P value summary	****
								Significantly different (P < 0.05)?	Yes									Significantly different (P < 0.05)?	Yes
								One- or two-tailed P value?	Two-tailed									One- or two-tailed P value?	Two-tailed
								Sum of ranks in column A,D	876 , 300									Sum of ranks in column A,D	597 , 223
								Mann-Whitney U	0									Mann-Whitney U	13
								Difference between medians										Difference between medians
								Median of column A	85.57, n=24									Median of column A	68.50, n=20
								Median of column D	0.000, n=24									Median of column D	0.000, n=20
								Difference: Actual	-85.57									Difference: Actual	-68.5
								Difference: Hodges-Lehmann	-85.22									Difference: Hodges-Lehmann	-64.57
								Column E	full medium									Column E	full medium
								vs.	vs.									vs.	vs.
								Column A	dark									Column A	dark
								Mann Whitney test										Mann Whitney test
								P value	<0.0001									P value	<0.0001
								Exact or approximate P value?	Exact									Exact or approximate P value?	Exact
								P value summary	****									P value summary	****
								Significantly different (P < 0.05)?	Yes									Significantly different (P < 0.05)?	Yes
								One- or two-tailed P value?	Two-tailed									One- or two-tailed P value?	Two-tailed
								Sum of ranks in column A,E	588 , 78									Sum of ranks in column A,E	608 , 212
								Mann-Whitney U	0									Mann-Whitney U	2
								Difference between medians										Difference between medians
								Median of column A	85.57, n=24									Median of column A	68.50, n=20
								Median of column E	0.000, n=12									Median of column E	0.000, n=20
								Difference: Actual	-85.57									Difference: Actual	-68.5
								Difference: Hodges-Lehmann	-85.57									Difference: Hodges-Lehmann	-67.99
