# Supplementary material for: Acute and chronic effects of a light-activated FGF receptor in keratinocytes in vitro and in mice
Source: Life Sci Alliance. 2021 Sep 21;4(11):e202101100. doi: 10.26508/lsa.202101100 (PMC8473723; doi:10.26508/lsa.202101100)
Supplement: Supplementary file 11 [file LSA-2021-01100_SdataF5.2.xlsx]

## Sheet: Sheet1
		DMSO																																				Dox
	dark	60.4701	55.5795	57.9904	54.9596	68.945	68.4479	54.3135	56.6835	58.6631	58.3826	60.3279	56.8081	60.3909	63.1759	63.7	61.5984	62.1322	58.0951	72.1595	69.1448	73.609	71.5998	72.8353	72.6587	74.8175	72.749	79.349	81.8411	78.4282	70.7869	62.9046	54.6755	80.0295	67.5006	79.5276	75.9453	65.5085	64.2485	55.8559	58.8314	64.3444	64.7033	61.2244	63.8269	63.3264	60.2842	67.7356	64.3517
	1/15 light	66.6277	68.9914	64.3417	64.5642	68.5922	60.1649	68.0417	68.7935	67.4299	61.6545	68.3803	73.4243	62.9347	59.6618	69.327	68.8355	70.4834	73.8105	80.3323	80.8268	77.3454	85.8205	83.4239	81.9823	79.2206	82.1128	80.0332	84.2459	76.1316	87.7556	65.5546	57.4964	62.7129	73.6372	74.1883	71.1431	63.1272	70.6973	63.6418	60.2623	70.0305	67.5807	65.7613	69.7778	70.6726	60.9949	71.1474	71.65
	1/60 light	71.422	68.0171	68.3718	67.4867	69.5605	72.3442	79.3299	75.4071	68.4976	66.5611	66.5323	71.702	63.5516	72.5507	68.4755	71.4853	63.8953	67.1607	74.9938	70.7739	67.9953	70.6657	70.6047	73.1046	73.1512	72.376	68.1546	73.8327	75.8173	71.4064	54.538	62.0752	49.0416	65.2418	55.2757	59.4055	51.1161	61.7068	67.9072	61.4141	65.8616	63.3942	52.0259	55.3139	62.6205	56.8745	63.0089	62.7367
	contin. light	59.5706	67.2206	65.1176	65.8902	77.5982	73.2606	71.2203	65.5574	72.5963	66.7831	66.6731	68.4706	58.0762	68.8704	68.9509	70.3076	75.6093	71.3449	63.0291	46.5309	37.2081	51.7777	57.8812	64.2333	52.0716	55.7583	58.3182	45.9345	60.6777	56.306	83.8059	84.6895	71.557	79.6666	77.5947	92.7233	68.4069	67.647	68.189	61.7181	72.2973	70.2026	61.2277	65.6029	66.2397	65.797	71.0902	69.917
	FGF7	53.0368	57.208	66.6411	68.3692	66.7408	73.5091	60.3388	51.6978	64.2687	58.8057	56.6764	55.9094	60.0642	67.7929	63.6236	61.0412	59.1722	61.3032	62.7407	51.9359	62.7782	64.1235	57.8601	64.6495	49.7157	53.0856	58.3522	62.435	61.6662	49.8707	62.5364	51.2681	56.1098	66.6091	67.2053	60.8316	62.4837	63.9963	57.1466	65.3765	64.1434	62.1692	59.398	60.5963	61.6312	61.6289	63.7005	64.7753
	FGF10	67.4112	53.7916	55.6772	54.0713	54.2584	59.6327	57.017	56.9006	50.0761	49.2887	57.3993	56.1977	58.0799	47.2412	58.4134	47.7045	54.1897	59.2336	65.5003	67.9398	48.9378	64.8028	65.2266	52.9625	49.5095	58.6468	49.1401	49.5587	54.4153	49.4121	67.9903	53.9053	60.2469	67.2464	65.2497	68.9444	56.3275	59.7139	59.6121	57.4823	61.1104	66.0581	43.504	45.6563	47.3096	47.3882	61.3794	51.2269
	Statistics	Mann Whitney test			experiments: T83, T86
	Column B	1/15 +
	vs.	vs.
	Column A	dark +
	Mann Whitney test
	P value	0.0559
	Exact or approximate P value?	Exact
	P value summary	ns
	Significantly different (P < 0.05)?	No
	One- or two-tailed P value?	Two-tailed
	Sum of ranks in column A,B	1144 , 1484
	Mann-Whitney U	478
	Difference between medians
	Median of column A	68.97, n=36
	Median of column B	72.07, n=36
	Difference: Actual	3.098
	Difference: Hodges-Lehmann	3.386
	Column C	1/60 +
	vs.	vs.
	Column A	dark +
	Mann Whitney test
	P value	0.0177
	Exact or approximate P value?	Exact
	P value summary	*
	Significantly different (P < 0.05)?	Yes
	One- or two-tailed P value?	Two-tailed
	Sum of ranks in column A,C	1524 , 1104
	Mann-Whitney U	438
	Difference between medians
	Median of column A	68.97, n=36
	Median of column C	63.54, n=36
	Difference: Actual	-5.427
	Difference: Hodges-Lehmann	-4.054
	Column D	cont. +
	vs.	vs.
	Column A	dark +
	Mann Whitney test
	P value	0.2943
	Exact or approximate P value?	Exact
	P value summary	ns
	Significantly different (P < 0.05)?	No
	One- or two-tailed P value?	Two-tailed
	Sum of ranks in column A,D	1408 , 1220
	Mann-Whitney U	554
	Difference between medians
	Median of column A	68.97, n=36
	Median of column D	66.87, n=36
	Difference: Actual	-2.101
	Difference: Hodges-Lehmann	-2.128
	Column E	FGF7 -
	vs.	vs.
	Column A	dark +
	Mann Whitney test
	P value	<0.0001
	Exact or approximate P value?	Exact
	P value summary	****
	Significantly different (P < 0.05)?	Yes
	One- or two-tailed P value?	Two-tailed
	Sum of ranks in column A,E	1739 , 889
	Mann-Whitney U	223
	Difference between medians
	Median of column A	68.97, n=36
	Median of column E	60.94, n=36
	Difference: Actual	-8.033
	Difference: Hodges-Lehmann	-9.015
	Column F	FGF10 -
	vs.	vs.
	Column A	dark +
	Mann Whitney test
	P value	<0.0001
	Exact or approximate P value?	Exact
	P value summary	****
	Significantly different (P < 0.05)?	Yes
	One- or two-tailed P value?	Two-tailed
	Sum of ranks in column A,F	1811 , 817
	Mann-Whitney U	151
	Difference between medians
	Median of column A	68.97, n=36
	Median of column F	56.55, n=36
	Difference: Actual	-12.42
	Difference: Hodges-Lehmann	-12.06
	Column H	FGF7 -
	vs.	vs.
	Column G	dark -
	Mann Whitney test
	P value	0.0006
	Exact or approximate P value?	Exact
	P value summary	***
	Significantly different (P < 0.05)?	Yes
	One- or two-tailed P value?	Two-tailed
	Sum of ranks in column G,H	28 , 77
	Mann-Whitney U	0
	Difference between medians
	Median of column G	0.7547, n=7
	Median of column H	21.56, n=7
	Difference: Actual	20.8
	Difference: Hodges-Lehmann	20.45
	Column G	FGF7 +
	vs.	vs.
	Column A	dark +
	Mann Whitney test
	P value	<0.0001
	Exact or approximate P value?	Exact
	P value summary	****
	Significantly different (P < 0.05)?	Yes
	One- or two-tailed P value?	Two-tailed
	Sum of ranks in column A,G	1698 , 930
	Mann-Whitney U	264
	Difference between medians
	Median of column A	68.97, n=36
	Median of column G	61.63, n=36
	Difference: Actual	-7.337
	Difference: Hodges-Lehmann	-7.228
	Column H	FGF10 +
	vs.	vs.
	Column A	dark +
	Mann Whitney test
	P value	<0.0001
	Exact or approximate P value?	Exact
	P value summary	****
	Significantly different (P < 0.05)?	Yes
	One- or two-tailed P value?	Two-tailed
	Sum of ranks in column A,H	1743 , 885
	Mann-Whitney U	219
	Difference between medians
	Median of column A	68.97, n=36
	Median of column H	60.81, n=36
	Difference: Actual	-8.158
	Difference: Hodges-Lehmann	-9.215
[truncated: 24 more columns]
